# Supplementary material for: Factors Associated with Glomerular Yield in Percutaneous Kidney Biopsy
Source: J Clin Med. 2023 Jun 6;12(12):3877. doi: 10.3390/jcm12123877 (PMC10299488; doi:10.3390/jcm12123877)
Supplement: Supplementary file 1 [file jcm-12-03877-s001.zip]

Archive with 1 entries (1 files):
- jcm-2437703-supplementary.pdf
